# Supplementary material for: Aortic disease and cardiomyopathy in patients with a novel DNMT3A gene variant causing Tatton-Brown–Rahman syndrome
Source: Clin Epigenetics. 2024 Jun 6;16:76. doi: 10.1186/s13148-024-01686-y (PMC11157947; doi:10.1186/s13148-024-01686-y)
Supplement: Supplementary file 1 — Supplementary Material 1: Table S1. Differentially expressed genes list. [file 13148_2024_1686_MOESM1_ESM.xlsx]

## Sheet: gene_list
ensembl_gene_id	baseMean	log2FoldChange	lfcSE	pvalue	padj	Patient 1	Patient 2	CM1	CM2	CM3	hgnc_symbol	chromosome_name	gene_biotype	description
ENSG00000142541	54924.1	0.692739	0.244045	0.000244	0.0511471	67653	62278	40927	47905	50415	RPL13A	19	protein_coding	ribosomal protein L13a [Source:HGNC Symbol;Acc:HGNC:10304]
ENSG00000164587	30780.7	0.736229	0.308362	0.000646	0.0854503	41900	33140	24640	26554	22691	RPS14	5	protein_coding	ribosomal protein S14 [Source:HGNC Symbol;Acc:HGNC:10387]
ENSG00000168685	32826.4	0.653343	0.252591	0.000411	0.0703672	38865	38602	20234	30746	34156	IL7R	5	protein_coding	interleukin 7 receptor [Source:HGNC Symbol;Acc:HGNC:6024]
ENSG00000063046	28287.8	0.618844	0.270571	0.000925	0.0984164	35319	30846	22069	26130	24063	EIF4B	12	protein_coding	eukaryotic translation initiation factor 4B [Source:HGNC Symbol;Acc:HGNC:3285]
ENSG00000147403	25491.1	0.812651	0.270381	9.97e-05	0.0324708	33761	29286	19612	19894	20965	RPL10	X	protein_coding	ribosomal protein L10 [Source:HGNC Symbol;Acc:HGNC:10298]
ENSG00000144713	25469.6	0.67532	0.286469	0.000762	0.0939114	33258	27423	19785	23348	20268	RPL32	3	protein_coding	ribosomal protein L32 [Source:HGNC Symbol;Acc:HGNC:10336]
ENSG00000186468	23231	0.710403	0.306055	0.00078	0.0939114	31197	25004	18472	20721	17240	RPS23	5	protein_coding	ribosomal protein S23 [Source:HGNC Symbol;Acc:HGNC:10410]
ENSG00000163682	20933.7	0.783383	0.277076	0.000189	0.0462838	28431	22836	13641	20628	16703	RPL9	4	protein_coding	ribosomal protein L9 [Source:HGNC Symbol;Acc:HGNC:10369]
ENSG00000105640	19317.1	0.587798	0.252682	0.000906	0.0984164	23024	21575	13231	17572	20118	RPL18A	19	protein_coding	ribosomal protein L18a [Source:HGNC Symbol;Acc:HGNC:10311]
ENSG00000063177	17923	0.716187	0.251612	0.000189	0.0462838	22885	19995	13090	15698	15976	RPL18	19	protein_coding	ribosomal protein L18 [Source:HGNC Symbol;Acc:HGNC:10310]
ENSG00000162244	16766.9	0.696901	0.246821	0.00022	0.0484007	21090	18712	11961	14916	15554	RPL29	3	protein_coding	ribosomal protein L29 [Source:HGNC Symbol;Acc:HGNC:10331]
ENSG00000134352	14751	0.814462	0.24936	5.22e-05	0.02293	18143	18189	10990	13223	11310	IL6ST	5	protein_coding	interleukin 6 cytokine family signal transducer [Source:HGNC Symbol;Acc:HGNC:6021]
ENSG00000114942	9841.14	0.775232	0.307685	0.000451	0.0725087	14180	9974	7325	7881	8268	EEF1B2	2	protein_coding	eukaryotic translation elongation factor 1 beta 2 [Source:HGNC Symbol;Acc:HGNC:3208]
ENSG00000198712	7350.32	0.732787	0.314543	0.000716	0.0919403	9644	8347	6212	5837	5459	MT-CO2	MT	protein_coding	mitochondrially encoded cytochrome c oxidase II [Source:HGNC Symbol;Acc:HGNC:7421]
ENSG00000233927	5940.69	0.776162	0.304003	0.000444	0.0725087	8259	6325	4614	4442	5101	RPS28	19	protein_coding	ribosomal protein S28 [Source:HGNC Symbol;Acc:HGNC:10418]
ENSG00000124575	4660.9	0.835178	0.286617	0.00016	0.0426501	6506	5062	3452	3905	3632	H1-3	6	protein_coding	H1.3 linker histone, cluster member [Source:HGNC Symbol;Acc:HGNC:4717]
ENSG00000163993	2690.96	1.23648	0.386976	6.22e-05	0.0260274	4765	2710	1624	1284	2366	S100P	4	protein_coding	S100 calcium binding protein P [Source:HGNC Symbol;Acc:HGNC:10504]
ENSG00000138621	6730.59	-0.717321	0.286176	0.000393	0.0703672	4105	3696	8666	9884	8524	PPCDC	15	protein_coding	phosphopantothenoylcysteine decarboxylase [Source:HGNC Symbol;Acc:HGNC:28107]
ENSG00000163803	2197.11	1.24524	0.499287	0.000472	0.0740461	4103	2154	556	1448	2320	PLB1	2	protein_coding	phospholipase B1 [Source:HGNC Symbol;Acc:HGNC:30041]
ENSG00000179820	2805.73	0.882064	0.362647	0.00058	0.0809367	3738	3499	2130	1445	2710	MYADM	19	protein_coding	myeloid associated differentiation marker [Source:HGNC Symbol;Acc:HGNC:7544]
ENSG00000156738	3641.85	0.761322	0.265665	0.000189	0.0462838	3728	5243	2809	2946	3114	MS4A1	11	protein_coding	membrane spanning 4-domains A1 [Source:HGNC Symbol;Acc:HGNC:7315]
ENSG00000114861	2787.86	0.847222	0.267872	7.29e-05	0.0266982	3578	3369	2142	2260	2163	FOXP1	3	protein_coding	forkhead box P1 [Source:HGNC Symbol;Acc:HGNC:3823]
ENSG00000162551	2653.47	0.699827	0.280148	0.000529	0.0781134	3274	3105	2125	2337	2081	ALPL	1	protein_coding	alkaline phosphatase, biomineralization associated [Source:HGNC Symbol;Acc:HGNC:438]
ENSG00000141664	6335.09	-1.03323	0.465728	0.000619	0.0837101	2645	3233	8458	14108	4859	ZCCHC2	18	protein_coding	zinc finger CCHC-type containing 2 [Source:HGNC Symbol;Acc:HGNC:22916]
ENSG00000069702	4881.58	-0.728363	0.341315	0.000929	0.0984164	2546	2991	4124	9483	6957	TGFBR3	1	protein_coding	transforming growth factor beta receptor 3 [Source:HGNC Symbol;Acc:HGNC:11774]
ENSG00000278705	1695.05	1.04122	0.339836	9.68e-05	0.0320971	2503	1992	1306	1299	977	H4C2	6	protein_coding	H4 clustered histone 2 [Source:HGNC Symbol;Acc:HGNC:4789]
ENSG00000171132	5618.61	-0.813666	0.36217	0.000675	0.0878975	2382	3739	4488	9010	10710	PRKCE	2	protein_coding	protein kinase C epsilon [Source:HGNC Symbol;Acc:HGNC:9401]
ENSG00000240342	1543.3	1.24602	0.392781	6.74e-05	0.026678	2372	1978	628	778	1700	RPS2P5	12	processed_pseudogene	ribosomal protein S2 pseudogene 5 [Source:HGNC Symbol;Acc:HGNC:31386]
ENSG00000110090	1895.02	0.663343	0.273578	0.000646	0.0854503	2288	2218	1156	1713	1999	CPT1A	11	protein_coding	carnitine palmitoyltransferase 1A [Source:HGNC Symbol;Acc:HGNC:2328]
ENSG00000170634	3957.45	-0.630737	0.273152	0.000691	0.0892886	2227	2607	3829	5510	6723	ACYP2	2	protein_coding	acylphosphatase 2 [Source:HGNC Symbol;Acc:HGNC:180]
ENSG00000176928	1945.04	0.63718	0.268011	0.000742	0.0933153	2082	2533	1194	2028	1826	GCNT4	5	protein_coding	glucosaminyl (N-acetyl) transferase 4 [Source:HGNC Symbol;Acc:HGNC:17973]
ENSG00000112299	1460.68	1.23433	0.240989	1.65e-08	3.63e-05	1850	2173	881	1158	987	VNN1	6	protein_coding	vanin 1 [Source:HGNC Symbol;Acc:HGNC:12705]
ENSG00000156475	3286.73	-0.894448	0.377072	0.000479	0.0744897	1524	1876	3352	7158	3589	PPP2R2B	5	protein_coding	protein phosphatase 2 regulatory subunit Bbeta [Source:HGNC Symbol;Acc:HGNC:9305]
ENSG00000106069	4231.07	-0.853025	0.370896	0.000575	0.0809237	1502	3036	3878	7729	6582	CHN2	7	protein_coding	chimerin 2 [Source:HGNC Symbol;Acc:HGNC:1944]
ENSG00000256039	979.796	0.869347	0.344531	0.000466	0.0738304	1423	1067	595	1012	659	LINC02446	12	lncRNA	long intergenic non-protein coding RNA 2446 [Source:HGNC Symbol;Acc:HGNC:53378]
ENSG00000166086	952.758	0.886783	0.267703	4.31e-05	0.0204933	1197	1208	610	714	926	JAM3	11	protein_coding	junctional adhesion molecule 3 [Source:HGNC Symbol;Acc:HGNC:15532]
ENSG00000110057	2227.49	-0.693274	0.254617	0.000231	0.0496439	1136	1546	2408	3275	3340	UNC93B1	11	protein_coding	unc-93 homolog B1, TLR signaling regulator [Source:HGNC Symbol;Acc:HGNC:13481]
ENSG00000173163	2227.78	-0.649195	0.297521	0.000897	0.0984164	1086	1601	2128	3507	3483	COMMD1	2	protein_coding	copper metabolism domain containing 1 [Source:HGNC Symbol;Acc:HGNC:23024]
ENSG00000128487	2767.72	-0.889858	0.312121	0.000137	0.0384711	1057	1935	3488	4185	3873	SPECC1	17	protein_coding	sperm antigen with calponin homology and coiled-coil domains 1 [Source:HGNC Symbol;Acc:HGNC:30615]
ENSG00000138722	1091.94	0.90144	0.387349	0.000744	0.0933153	1043	1860	924	750	694	MMRN1	4	protein_coding	multimerin 1 [Source:HGNC Symbol;Acc:HGNC:7178]
ENSG00000130589	1806.8	-0.816573	0.321116	0.000333	0.0622846	830	1167	1554	2954	3190	HELZ2	20	protein_coding	helicase with zinc finger 2 [Source:HGNC Symbol;Acc:HGNC:30021]
ENSG00000173848	646.463	0.944924	0.318018	0.000129	0.0372227	826	852	498	521	416	NET1	10	protein_coding	neuroepithelial cell transforming 1 [Source:HGNC Symbol;Acc:HGNC:14592]
ENSG00000227240	1840.58	-0.938685	0.439097	0.000777	0.0939114	822	987	1398	2345	4470	NA	1	lncRNA	novel transcript
ENSG00000185304	589.279	1.99265	0.434054	2.45e-07	0.000332	818	1140	100	401	358	RGPD2	2	protein_coding	RANBP2 like and GRIP domain containing 2 [Source:HGNC Symbol;Acc:HGNC:32415]
ENSG00000010278	785.767	0.95598	0.306135	8.06e-05	0.0283578	768	1302	544	596	626	CD9	12	protein_coding	CD9 molecule [Source:HGNC Symbol;Acc:HGNC:1709]
ENSG00000164136	2071.98	-0.97685	0.374687	0.000256	0.052983	756	1330	1878	4352	2850	IL15	4	protein_coding	interleukin 15 [Source:HGNC Symbol;Acc:HGNC:5977]
ENSG00000118200	594.989	0.674893	0.296725	0.000917	0.0984164	734	694	370	546	590	CAMSAP2	1	protein_coding	calmodulin regulated spectrin associated protein family member 2 [Source:HGNC Symbol;Acc:HGNC:29188]
ENSG00000181191	554.15	0.737126	0.302372	0.000598	0.0820932	682	674	406	518	424	PJA1	X	protein_coding	praja ring finger ubiquitin ligase 1 [Source:HGNC Symbol;Acc:HGNC:16648]
ENSG00000116791	593.008	0.688769	0.300134	0.000865	0.0980967	676	762	342	560	598	CRYZ	1	protein_coding	crystallin zeta [Source:HGNC Symbol;Acc:HGNC:2419]
ENSG00000132185	507.59	1.04123	0.348285	0.000121	0.0366764	638	726	284	290	532	FCRLA	1	protein_coding	Fc receptor like A [Source:HGNC Symbol;Acc:HGNC:18504]
ENSG00000004468	1050.68	-0.832204	0.270409	7.29e-05	0.0266982	612	553	1189	1650	1515	CD38	4	protein_coding	CD38 molecule [Source:HGNC Symbol;Acc:HGNC:1667]
ENSG00000197057	1460.41	-1.19759	0.581537	0.000778	0.0939114	595	578	734	4176	2050	DTHD1	4	protein_coding	death domain containing 1 [Source:HGNC Symbol;Acc:HGNC:37261]
ENSG00000145244	416.671	1.34719	0.531954	0.000438	0.0725087	594	652	100	188	489	CORIN	4	protein_coding	corin, serine peptidase [Source:HGNC Symbol;Acc:HGNC:19012]
ENSG00000227486	1357.44	-0.876197	0.320219	0.000192	0.0462838	577	887	1254	2059	2499	NA	X	lncRNA	novel transcript
ENSG00000251301	1154.88	-1.48219	0.52137	0.00011	0.0346338	564	246	737	2683	2178	LINC02384	12	lncRNA	long intergenic non-protein coding RNA 2384 [Source:HGNC Symbol;Acc:HGNC:53308]
ENSG00000183691	330.316	1.17862	0.485591	0.000563	0.0798439	502	436	186	114	340	NOG	17	protein_coding	noggin [Source:HGNC Symbol;Acc:HGNC:7866]
ENSG00000135114	1650.15	-1.40894	0.527394	0.000179	0.0462676	500	740	2500	3932	1019	OASL	12	protein_coding	2'-5'-oligoadenylate synthetase like [Source:HGNC Symbol;Acc:HGNC:8090]
ENSG00000157985	828.993	-0.857979	0.363571	0.000507	0.0770333	486	380	784	1138	1637	AGAP1	2	protein_coding	ArfGAP with GTPase domain, ankyrin repeat and PH domain 1 [Source:HGNC Symbol;Acc:HGNC:16922]
ENSG00000134202	222.098	1.44842	0.539304	0.000282	0.0563455	483	174	128	94	148	GSTM3	1	protein_coding	glutathione S-transferase mu 3 [Source:HGNC Symbol;Acc:HGNC:4635]
ENSG00000234705	899.594	-0.632458	0.289533	0.000918	0.0984164	483	609	891	1321	1444	HMGA1P4	9	lncRNA	high mobility group AT-hook 1 pseudogene 4 [Source:HGNC Symbol;Acc:HGNC:39093]
ENSG00000175928	293.1	1.01801	0.363702	0.00021	0.0479861	444	332	206	214	206	LRRN1	3	protein_coding	leucine rich repeat neuronal 1 [Source:HGNC Symbol;Acc:HGNC:20980]
ENSG00000158481	360.144	1.27062	0.284673	4.16e-07	0.000487	438	574	194	274	263	CD1C	1	protein_coding	CD1c molecule [Source:HGNC Symbol;Acc:HGNC:1636]
ENSG00000148488	741.34	-0.683797	0.31196	0.000854	0.0974664	438	426	782	1264	988	ST8SIA6	10	protein_coding	ST8 alpha-N-acetyl-neuraminide alpha-2,8-sialyltransferase 6 [Source:HGNC Symbol;Acc:HGNC:23317]
ENSG00000156395	327.841	1.2312	0.297545	1.76e-06	0.00147243	438	472	160	252	267	SORCS3	10	protein_coding	sortilin related VPS10 domain containing receptor 3 [Source:HGNC Symbol;Acc:HGNC:16699]
ENSG00000021762	1053.49	-0.957798	0.447526	0.000769	0.0939114	434	592	698	1726	2324	OSBPL5	11	protein_coding	oxysterol binding protein like 5 [Source:HGNC Symbol;Acc:HGNC:16392]
ENSG00000197766	1832.35	-2.23156	0.402351	8.8e-10	2.58e-06	394	534	1400	2832	5145	CFD	19	protein_coding	complement factor D [Source:HGNC Symbol;Acc:HGNC:2771]
ENSG00000258511	293.257	1.14915	0.300707	6.41e-06	0.00450827	390	408	156	238	230	LINC02295	14	lncRNA	long intergenic non-protein coding RNA 2295 [Source:HGNC Symbol;Acc:HGNC:53211]
ENSG00000288796	429.033	1.11535	0.499644	0.000889	0.0984164	385	854	340	298	176	NA	4	protein_coding	novel protein
ENSG00000052126	1133.13	-1.70416	0.40037	6.36e-07	0.000679	370	398	1124	3008	1285	PLEKHA5	12	protein_coding	pleckstrin homology domain containing A5 [Source:HGNC Symbol;Acc:HGNC:30036]
ENSG00000205726	1098	-1.0118	0.394195	0.000284	0.0563455	370	710	1240	2254	1274	ITSN1	21	protein_coding	intersectin 1 [Source:HGNC Symbol;Acc:HGNC:6183]
ENSG00000115423	336.805	0.999315	0.405245	0.000517	0.077761	357	560	264	255	184	DNAH6	2	protein_coding	dynein axonemal heavy chain 6 [Source:HGNC Symbol;Acc:HGNC:2951]
ENSG00000172260	702.838	-0.732868	0.341566	0.0009	0.0984164	356	440	856	801	1227	NEGR1	1	protein_coding	neuronal growth regulator 1 [Source:HGNC Symbol;Acc:HGNC:17302]
ENSG00000237248	738.327	-1.23695	0.315044	2.91e-06	0.00219229	331	331	686	1455	1186	LINC00987	12	lncRNA	long intergenic non-protein coding RNA 987 [Source:HGNC Symbol;Acc:HGNC:48911]
ENSG00000245105	645.688	-0.893432	0.391573	0.000595	0.0820932	327	333	487	1186	1164	A2M-AS1	12	lncRNA	A2M antisense RNA 1 [Source:HGNC Symbol;Acc:HGNC:27057]
ENSG00000264940	202.001	9.48328	1.03751	6.11e-19	1.08e-14	325	575	0	2	0	SNORD3C	17	snoRNA	small nucleolar RNA, C/D box 3C [Source:HGNC Symbol;Acc:HGNC:33191]
ENSG00000234323	831.117	-1.12643	0.480491	0.000454	0.0725087	318	415	1462	1416	662	LINC01505	9	lncRNA	long intergenic non-protein coding RNA 1505 [Source:HGNC Symbol;Acc:HGNC:51186]
ENSG00000237484	710.014	-1.07368	0.319754	2.56e-05	0.0144468	314	378	1076	934	984	LINC01684	21	lncRNA	long intergenic non-protein coding RNA 1684 [Source:HGNC Symbol;Acc:HGNC:52472]
ENSG00000156510	260.718	0.947792	0.418433	0.000845	0.0973404	296	406	104	268	212	HKDC1	10	protein_coding	hexokinase domain containing 1 [Source:HGNC Symbol;Acc:HGNC:23302]
ENSG00000108771	709.443	-1.09255	0.498638	0.000646	0.0854503	280	350	720	1828	636	DHX58	17	protein_coding	DExH-box helicase 58 [Source:HGNC Symbol;Acc:HGNC:29517]
ENSG00000075213	162.313	1.95337	0.408069	8.93e-08	0.000131	278	248	86	60	80	SEMA3A	7	protein_coding	semaphorin 3A [Source:HGNC Symbol;Acc:HGNC:10723]
ENSG00000261645	592.254	-1.03278	0.301777	2.1e-05	0.0123315	270	324	562	1029	993	DISC1FP1	11	lncRNA	DISC1 fusion partner 1 [Source:HGNC Symbol;Acc:HGNC:33625]
ENSG00000122786	243.024	1.11477	0.415304	0.00029	0.0563455	256	427	116	244	144	CALD1	7	protein_coding	caldesmon 1 [Source:HGNC Symbol;Acc:HGNC:1441]
ENSG00000239920	585.785	-1.11345	0.391245	0.000128	0.0372227	229	315	742	1208	603	NA	11	protein_coding	novel transcript
ENSG00000163359	182.969	0.904436	0.376823	0.000614	0.0836507	218	262	110	128	175	COL6A3	2	protein_coding	collagen type VI alpha 3 chain [Source:HGNC Symbol;Acc:HGNC:2213]
ENSG00000143869	104.022	2.01855	0.474074	1.04e-06	0.000964	210	130	48	42	48	GDF7	2	protein_coding	growth differentiation factor 7 [Source:HGNC Symbol;Acc:HGNC:4222]
ENSG00000197134	391.58	-0.853118	0.297248	0.000138	0.0384711	205	222	462	590	578	ZNF257	19	protein_coding	zinc finger protein 257 [Source:HGNC Symbol;Acc:HGNC:13498]
ENSG00000135540	562.78	-1.00043	0.420757	0.000451	0.0725087	204	343	670	1173	595	NHSL1	6	protein_coding	NHS like 1 [Source:HGNC Symbol;Acc:HGNC:21021]
ENSG00000196141	756.454	-1.46294	0.535806	0.000152	0.041814	196	358	803	2150	598	SPATS2L	2	protein_coding	spermatogenesis associated serine rich 2 like [Source:HGNC Symbol;Acc:HGNC:24574]
ENSG00000118997	155.393	0.960774	0.376778	0.000416	0.0703672	182	232	90	120	134	DNAH7	2	protein_coding	dynein axonemal heavy chain 7 [Source:HGNC Symbol;Acc:HGNC:18661]
ENSG00000187627	112.295	2.34919	0.582567	2.99e-06	0.00219229	175	224	10	60	60	RGPD1	2	protein_coding	RANBP2 like and GRIP domain containing 1 [Source:HGNC Symbol;Acc:HGNC:32414]
ENSG00000211803	116.579	1.32692	0.401113	4.17e-05	0.0203687	168	169	54	80	89	TRAV23DV6	14	TR_V_gene	T cell receptor alpha variable 23/delta variable 6 [Source:HGNC Symbol;Acc:HGNC:12120]
ENSG00000267452	131.938	1.71635	0.55398	8.58e-05	0.0295783	168	260	34	124	46	LINC02073	17	lncRNA	long intergenic non-protein coding RNA 2073 [Source:HGNC Symbol;Acc:HGNC:52919]
ENSG00000211790	105.698	1.40408	0.428767	4.6e-05	0.0212673	161	150	63	62	64	TRAV8-4	14	TR_V_gene	T cell receptor alpha variable 8-4 [Source:HGNC Symbol;Acc:HGNC:12149]
ENSG00000004809	434.548	-1.03491	0.355877	0.000113	0.0349377	157	272	616	614	615	SLC22A16	6	protein_coding	solute carrier family 22 member 16 [Source:HGNC Symbol;Acc:HGNC:20302]
ENSG00000053108	109.658	1.69282	0.526954	5.83e-05	0.0249889	156	194	50	30	88	FSTL4	5	protein_coding	follistatin like 4 [Source:HGNC Symbol;Acc:HGNC:21389]
ENSG00000238083	356.636	-1.06202	0.417016	0.000294	0.0563455	153	181	281	555	773	LRRC37A2	17	protein_coding	leucine rich repeat containing 37 member A2 [Source:HGNC Symbol;Acc:HGNC:32404]
ENSG00000290474	404.977	-0.976204	0.395548	0.000374	0.0684564	152	251	342	699	750	NA	6	lncRNA	GUSB pseudogene 2 [Source:NCBI gene (formerly Entrezgene);Acc:387036]
ENSG00000151773	319.967	-1.14718	0.357203	4.15e-05	0.0203687	151	143	311	476	642	CCDC122	13	protein_coding	coiled-coil domain containing 122 [Source:HGNC Symbol;Acc:HGNC:26478]
ENSG00000105507	116.744	1.35232	0.556791	0.000559	0.0798439	150	204	26	104	84	CABP5	19	protein_coding	calcium binding protein 5 [Source:HGNC Symbol;Acc:HGNC:13714]
ENSG00000270872	299.068	-1.19795	0.394355	7e-05	0.0266982	144	118	428	338	541	SRGAP2D	1	unprocessed_pseudogene	SLIT-ROBO Rho GTPase activating protein 2D (pseudogene) [Source:HGNC Symbol;Acc:HGNC:43932]
ENSG00000284194	437.149	-0.956967	0.394401	0.000416	0.0703672	141	301	502	759	622	SCO2	22	protein_coding	synthesis of cytochrome C oxidase 2 [Source:HGNC Symbol;Acc:HGNC:10604]
ENSG00000135298	394.44	-1.25365	0.547383	0.000492	0.0759155	132	185	230	1043	602	ADGRB3	6	protein_coding	adhesion G protein-coupled receptor B3 [Source:HGNC Symbol;Acc:HGNC:945]
ENSG00000185507	294.266	-1.0896	0.453099	0.00041	0.0703672	132	134	226	660	452	IRF7	11	protein_coding	interferon regulatory factor 7 [Source:HGNC Symbol;Acc:HGNC:6122]
ENSG00000276345	71.5232	3.9116	0.623574	2.49e-11	8.74e-08	118	174	8	20	4	NA	KI270721.1	protein_coding	NA
ENSG00000160321	255.232	-1.0941	0.356579	6.79e-05	0.026678	104	139	268	371	486	ZNF208	19	protein_coding	zinc finger protein 208 [Source:HGNC Symbol;Acc:HGNC:12999]
ENSG00000166839	278.913	-1.00181	0.464819	0.000745	0.0933153	97	168	466	357	352	ANKDD1A	15	protein_coding	ankyrin repeat and death domain containing 1A [Source:HGNC Symbol;Acc:HGNC:28002]
ENSG00000272908	214.338	-1.3453	0.368549	8.53e-06	0.00555339	94	83	268	401	294	NA	7	lncRNA	novel transcript
ENSG00000280953	247.943	-1.24735	0.519588	0.000392	0.0703672	90	112	162	394	616	LINC01163	10	lncRNA	long intergenic non-protein coding RNA 1163 [Source:HGNC Symbol;Acc:HGNC:49530]
ENSG00000253619	181.263	-1.09846	0.41066	0.000213	0.0480516	88	78	171	308	332	NA	8	lncRNA	novel transcript
ENSG00000225885	226.399	-1.22089	0.48182	0.000288	0.0563455	88	102	164	520	370	NA	8	lncRNA	novel transcript, antisense to SAMD12
ENSG00000226383	489.483	-2.12073	0.425369	1.89e-08	3.7e-05	76	190	708	568	1100	LINC01876	2	lncRNA	long intergenic non-protein coding RNA 1876 [Source:HGNC Symbol;Acc:HGNC:52695]
ENSG00000002745	96.7141	2.04024	0.627116	5.19e-05	0.02293	76	264	36	60	24	WNT16	7	protein_coding	Wnt family member 16 [Source:HGNC Symbol;Acc:HGNC:16267]
ENSG00000105499	107.253	1.48016	0.663496	0.00088	0.0984164	76	272	46	88	36	PLA2G4C	19	protein_coding	phospholipase A2 group IVC [Source:HGNC Symbol;Acc:HGNC:9037]
ENSG00000165246	289.81	-1.31719	0.480363	0.00016	0.0426501	72	164	413	583	302	NLGN4Y	Y	protein_coding	neuroligin 4 Y-linked [Source:HGNC Symbol;Acc:HGNC:15529]
ENSG00000278030	26.6827	2.40739	0.87353	0.000232	0.0496439	68	27	9	8	7	TRBV7-9	7	TR_V_gene	T cell receptor beta variable 7-9 [Source:HGNC Symbol;Acc:HGNC:12243]
ENSG00000113108	175.28	-1.07611	0.448865	0.000438	0.0725087	60	102	206	220	348	APBB3	5	protein_coding	amyloid beta precursor protein binding family B member 3 [Source:HGNC Symbol;Acc:HGNC:20708]
ENSG00000152128	112.805	-1.07252	0.49607	0.000748	0.0933153	47	54	108	224	176	TMEM163	2	protein_coding	transmembrane protein 163 [Source:HGNC Symbol;Acc:HGNC:25380]
ENSG00000229618	164.662	-1.75099	0.668348	0.000196	0.0465331	42	54	90	204	544	NA	7	lncRNA	novel transcript
ENSG00000027869	117.783	-1.42438	0.474729	7.84e-05	0.0281452	37	53	114	184	255	SH2D2A	1	protein_coding	SH2 domain containing 2A [Source:HGNC Symbol;Acc:HGNC:10821]
ENSG00000267337	141.534	-1.88351	0.442128	6.81e-07	0.000679	36	50	130	300	266	LINC01478	18	lncRNA	long intergenic non-protein coding RNA 1478 [Source:HGNC Symbol;Acc:HGNC:51121]
ENSG00000291102	152.215	-1.51231	0.537533	0.000128	0.0372227	34	75	114	292	331	NA	5	lncRNA	GUSB pseudogene 1 [Source:NCBI gene (formerly Entrezgene);Acc:728411]
ENSG00000260075	308.908	-3.61643	0.493244	6.97e-15	4.09e-11	34	30	228	523	958	NSFP1	17	unprocessed_pseudogene	N-ethylmaleimide-sensitive factor pseudogene 1 [Source:HGNC Symbol;Acc:HGNC:31405]
ENSG00000198467	74.2528	-1.31933	0.573455	0.000522	0.0778076	32	24	78	118	150	TPM2	9	protein_coding	tropomyosin 2 [Source:HGNC Symbol;Acc:HGNC:12011]
ENSG00000293061	11.5478	4.47367	1.58863	0.000295	0.0563455	30	18	2	0	0	NA	1	lncRNA	novel transcript
ENSG00000010030	263.549	-3.06946	0.569988	2.08e-09	5.22e-06	28	48	355	828	187	ETV7	6	protein_coding	ETS variant transcription factor 7 [Source:HGNC Symbol;Acc:HGNC:18160]
ENSG00000175899	68.5282	-1.27179	0.611913	0.000844	0.0973404	28	24	92	134	86	A2M	12	protein_coding	alpha-2-macroglobulin [Source:HGNC Symbol;Acc:HGNC:7]
ENSG00000282122	17.2314	8.47877	2.86937	8.53e-08	0.000131	27	50	0	0	0	IGHV7-4-1	14	IG_V_gene	immunoglobulin heavy variable 7-4-1 [Source:HGNC Symbol;Acc:HGNC:5665]
ENSG00000183098	19.4178	2.566	0.941322	0.000266	0.0543341	26	48	4	4	8	GPC6	13	protein_coding	glypican 6 [Source:HGNC Symbol;Acc:HGNC:4454]
ENSG00000228696	251.367	-4.01304	0.562139	2.79e-14	1.23e-10	26	13	197	369	839	ARL17B	17	protein_coding	ADP ribosylation factor like GTPase 17B [Source:HGNC Symbol;Acc:HGNC:32387]
ENSG00000227705	16.1708	3.0811	1.26403	0.000548	0.07979	18	48	4	4	0	NA	20	lncRNA	novel transcript, antisense to TSHZ2
ENSG00000257239	88.8011	-2.68506	0.55388	4.34e-08	7.63e-05	16	16	180	130	124	NA	12	lncRNA	novel transcript
ENSG00000095777	17.9355	3.31658	1.07304	9.58e-05	0.0320971	16	58	3	4	2	MYO3A	10	protein_coding	myosin IIIA [Source:HGNC Symbol;Acc:HGNC:7601]
ENSG00000179253	62.754	-1.55738	0.652831	0.000413	0.0703672	15	26	72	78	151	NA	20	lncRNA	novel transcript, antisense to CDH4
ENSG00000196611	15.8212	3.89752	1.49691	0.000358	0.0662186	14	54	4	0	0	MMP1	11	protein_coding	matrix metallopeptidase 1 [Source:HGNC Symbol;Acc:HGNC:7155]
ENSG00000225542	66.0425	-2.28705	0.580661	2.82e-06	0.00219229	12	18	74	158	102	ZNF385D-AS1	3	lncRNA	ZNF385D antisense RNA 1 [Source:HGNC Symbol;Acc:HGNC:41136]
ENSG00000237128	34.2165	-2.52121	0.818577	6.83e-05	0.026678	4	8	58	42	72	LINC02652	10	lncRNA	long intergenic non-protein coding RNA 2652 [Source:HGNC Symbol;Acc:HGNC:54137]
ENSG00000163666	34.8936	-2.84353	0.84055	2.63e-05	0.0144468	4	6	46	94	42	HESX1	3	protein_coding	HESX homeobox 1 [Source:HGNC Symbol;Acc:HGNC:4877]
ENSG00000104883	32.6566	-2.53164	0.91996	0.000176	0.0460953	1	10	40	68	62	PEX11G	19	protein_coding	peroxisomal biogenesis factor 11 gamma [Source:HGNC Symbol;Acc:HGNC:20208]
ENSG00000290870	315.801	-8.58829	1.07019	3.28e-15	2.89e-11	0	2	218	659	962	NA	6	lncRNA	novel transcript
